# Supplementary material for: Cell density and airspace patterning in the leaf can be manipulated to increase leaf photosynthetic capacity
Source: Plant J. 2017 Nov 15;92(6):981–94. doi: 10.1111/tpj.13727 (PMC5725688; doi:10.1111/tpj.13727)
Supplement: Supplementary file 6 — Table S1. Physiology and imaging data. [file TPJ-92-981-s006.xlsx]

## Sheet: data
sampling date	genotype	replicate	mesophyll thickness (mm)	leaf porosity (%)	100-leaf porosity/100	spongy porosity (%)	palisade porosity (%)	leaf channel circularity	spongy circularity	palisade circularity	leaf channel diameter (mm)	spongy channel diameter (mm)	palisade channel diameter (mm)	leaf mesophyll surface area (mm2)	exposed mesophyll surface area per 1 sided leaf surface area	exposed mesophyll area per epidrrmal area normalised for leaf thickness	leaf channel connectivity (%)	spongy channel density	palisade channel density	leaf 8 area (cm2)	total pigments per area (mg/m2)	palisade cell area (cells/um2)	palisade cell denisty (cells/mm2)	abaxial stomatal density (stomata/mm2)	light absorptance	Asat (µmol CO2 m-2 s-1)	Asat/mesophyll depth	Asat/tissue volume	Asat/mesophyll depth/tissue vol	gs400 (mol H2O m-2 s-1)	CE (mol m-2 s-1)	gm (mol m-2 s-1)	Vcmax (µmol m-2 s-1)	Fv/Fm	respiration in light (µmol m-2 s-1)	LCP Hyperbola (µmol m-2 s-1)	PPFD50(µmol m-2 s-1)	Y(CO2)LL	GAsat (µmol m-2 s-1)	αβ	J400 (µmol m-2 s-1)
03.12.2013	ATML1pro:KRP1Y	ATML1pro:KRP1Y-1																				1552.33	624.099	131.667											0.326	4.89903	191.451	0.0666644	22.4156
03.12.2013	ATML1pro:KRP1Y	ATML1pro:KRP1Y-10	0.352	19.6472	0.803528	30.8266	12.2523	0.793943	0.888167	0.6805	0.0227643	0.0323333	0.0155	29.5763	1.50707	4.28145	95.8565	65906.4	164511							29.2883	83.2054	36.4497	103.55	0.359779	0.08556	0.651	78.6	0.7711						0.617369	102.32
03.12.2013	ATML1pro:KRP1Y	ATML1pro:KRP1Y-11
03.12.2013	ATML1pro:KRP1Y	ATML1pro:KRP1Y-12
03.12.2013	ATML1pro:KRP1Y	ATML1pro:KRP1Y-13
03.12.2013	ATML1pro:KRP1Y	ATML1pro:KRP1Y-14
25.04.2014	ATML1pro:KRP1Y	ATML1pro:KRP1Y-15																							0.862
25.04.2014	ATML1pro:KRP1Y	ATML1pro:KRP1Y-16																							0.89
25.04.2014	ATML1pro:KRP1Y	ATML1pro:KRP1Y-17																							0.8825
17.12.2013	ATML1pro:KRP1Y	ATML1pro:KRP1Y-18																			511.507
17.12.2013	ATML1pro:KRP1Y	ATML1pro:KRP1Y-19																			433.95
03.12.2013	ATML1pro:KRP1Y	ATML1pro:KRP1Y-2																				1620.96	589.866	129.033
17.12.2013	ATML1pro:KRP1Y	ATML1pro:KRP1Y-20																			460.983
17.12.2013	ATML1pro:KRP1Y	ATML1pro:KRP1Y-21																			460.547
25.04.2014	ATML1pro:KRP1Y	ATML1pro:KRP1Y-22
25.04.2014	ATML1pro:KRP1Y	ATML1pro:KRP1Y-23
25.04.2014	ATML1pro:KRP1Y	ATML1pro:KRP1Y-24
29.09.14	ATML1pro:KRP1Y	ATML1pro:KRP1Y-25																		2.41
29.09.14	ATML1pro:KRP1Y	ATML1pro:KRP1Y-26																		2.296
29.09.14	ATML1pro:KRP1Y	ATML1pro:KRP1Y-27																		1.992
29.09.14	ATML1pro:KRP1Y	ATML1pro:KRP1Y-28																		2.046
03.12.2013	ATML1pro:KRP1Y	ATML1pro:KRP1Y-3																				1868.66	531.933	129.033											0.53035	7.6427	235.552	0.0696002	28.3492
03.12.2013	ATML1pro:KRP1Y	ATML1pro:KRP1Y-4																																	0.53035	7.81863	214.906	0.0679773	26.442
03.12.2013	ATML1pro:KRP1Y	ATML1pro:KRP1Y-5	0.332	19.1928	0.808072	28.9759	12.8278	0.786575	0.881667	0.6845	0.0225464	0.032	0.0151667	28.156	1.4347	4.32139	96.2724	55785.8	170881							26.8679	80.9273	33.2494	100.149	0.300026	0.0834305	0.123	71.9	0.787						0.59689	97.46
03.12.2013	ATML1pro:KRP1Y	ATML1pro:KRP1Y-6	0.356	18.7011	0.812989	27.3173	12.2015	0.808839	0.872833	0.746333	0.0234214	0.0325	0.0151667	26.3568	1.34302	3.77253	88.5283	74644.1	157663							29.0743	81.6694	35.7622	100.456	0.309445	0.0800061	0.414	78.4	0.7726						0.578642	104.82
03.12.2013	ATML1pro:KRP1Y	ATML1pro:KRP1Y-7	0.379	17.8733	0.821267	26.6825	12.8784	0.799168	0.868333	0.729667	0.0234321	0.0335	0.016	28.2408	1.43902	3.79689	94.273	62303.9	139850							26.7402	70.5545	32.5597	85.9094	0.290616	0.0815836	0.177	72.1	0.767						0.584095	98.27
03.12.2013	ATML1pro:KRP1Y	ATML1pro:KRP1Y-8	0.373	16.9556	0.830444	27.2504	9.86731	0.813811	0.871	0.747333	0.0206643	0.029	0.0148333	24.8137	1.26439	3.3898	90.1221	91396.5	149783							27.2546	73.0687	32.8193	87.9875	0.261866	0.081802	0.18	75.3	0.7705						0.617101	95.4
03.12.2013	ATML1pro:KRP1Y	ATML1pro:KRP1Y-9		17.0019	0.829981	26.4134	11.2636	0.801571	0.866667	0.714	0.0221179	0.0308333	0.015	25.6317	1.30607		91.5141	63978.8	152736							30.7765		37.081		0.280852	0.0837797	0.211	80.2	0.794						0.572098	104.31
07.04.2014	PPCA1pro>RBRi	PPCA1pro>RBRi_minus-1	0.398	17.2804	0.827196	24.727	14.6002	0.782079	0.741333	0.813667	0.0241724	0.0365	0.0188333	19.6418	1.00086	2.51471	89.3545	61045.7	107988							20.7572	52.1537	25.0934	63.0488	0.362577	0.0597473	0.092	49.3	0.7747						0.523525	88.85
07.04.2014	PPCA1pro>RBRi	PPCA1pro>RBRi_minus-10																																		10.9877	134.918	0.0616709	15.1045
07.04.2014	PPCA1pro>RBRi	PPCA1pro>RBRi_minus-11																				1607.36	550.366	258.066
07.04.2014	PPCA1pro>RBRi	PPCA1pro>RBRi_minus-12																				2168.29	387.099	158
07.04.2014	PPCA1pro>RBRi	PPCA1pro>RBRi_minus-13																				1752.88	524.033	202.766
07.04.2014	PPCA1pro>RBRi	PPCA1pro>RBRi_minus-14																				2001.39	479.266	218.566
07.04.2014	PPCA1pro>RBRi	PPCA1pro>RBRi_minus-15
07.04.2014	PPCA1pro>RBRi	PPCA1pro>RBRi_minus-16																							0.8726
07.04.2014	PPCA1pro>RBRi	PPCA1pro>RBRi_minus-17																							0.8793
07.04.2014	PPCA1pro>RBRi	PPCA1pro>RBRi_minus-18																							0.8848
07.04.2014	PPCA1pro>RBRi	PPCA1pro>RBRi_minus-19																							0.892
07.04.2014	PPCA1pro>RBRi	PPCA1pro>RBRi_minus-2	0.361	22.1549	0.778451	30.7215	16.9854	0.748159	0.712	0.768167	0.027569	0.0375	0.0205	19.322	0.984558	2.72731	93.8239	73491.7	111744							28.3871	78.6345	36.4661	101.014	0.250179	0.0881379	0.096	61	0.7664						0.574537	85.8
27.05.2014	PPCA1pro>RBRi	PPCA1pro>RBRi_minus-20																			388.882
27.05.2014	PPCA1pro>RBRi	PPCA1pro>RBRi_minus-21																			401.327
27.05.2014	PPCA1pro>RBRi	PPCA1pro>RBRi_minus-22																			388.05
27.05.2014	PPCA1pro>RBRi	PPCA1pro>RBRi_minus-23																			361.513
07.04.2014	PPCA1pro>RBRi	PPCA1pro>RBRi_minus-24
07.04.2014	PPCA1pro>RBRi	PPCA1pro>RBRi_minus-25
07.04.2014	PPCA1pro>RBRi	PPCA1pro>RBRi_minus-26
07.04.2014	PPCA1pro>RBRi	PPCA1pro>RBRi_minus-27
27.05.2014	PPCA1pro>RBRi	PPCA1pro>RBRi_minus-28
27.05.2014	PPCA1pro>RBRi	PPCA1pro>RBRi_minus-29
07.04.2014	PPCA1pro>RBRi	PPCA1pro>RBRi_minus-3	0.367	16.8213	0.831787	27.7686	11.4802	0.759669	0.694333	0.7955	0.0252517	0.0385	0.0186667	21.128	1.07659	2.93348	92.5521	53051.6	92261							27.4982	74.9269	33.0591	90.0794	0.24211	0.076726	0.111	56.6	0.7825						0.52845	85.24
27.05.2014	PPCA1pro>RBRi	PPCA1pro>RBRi_minus-30
27.05.2014	PPCA1pro>RBRi	PPCA1pro>RBRi_minus-31
07.04.2014	PPCA1pro>RBRi	PPCA1pro>RBRi_minus-32																		3.144
07.04.2014	PPCA1pro>RBRi	PPCA1pro>RBRi_minus-33																		1.914
07.04.2014	PPCA1pro>RBRi	PPCA1pro>RBRi_minus-34																		2.983
07.04.2014	PPCA1pro>RBRi	PPCA1pro>RBRi_minus-35																		2.463
27.05.2014	PPCA1pro>RBRi	PPCA1pro>RBRi_minus-36
27.05.2014	PPCA1pro>RBRi	PPCA1pro>RBRi_minus-37
27.05.2014	PPCA1pro>RBRi	PPCA1pro>RBRi_minus-38
07.04.2014	PPCA1pro>RBRi	PPCA1pro>RBRi_minus-4	0.339	21.7029	0.782971	32.551	15.8405	0.757207	0.695167	0.811333	0.025342	0.0375	0.0191667	25.2233	1.28526	3.79133	95.4291	73016.6	132313							22.3642	65.9712	28.5633	84.2575	0.281441	0.0675128	0.566	50.2	0.788						0.53232	83.58
07.04.2014	PPCA1pro>RBRi	PPCA1pro>RBRi_minus-5	0.36	23.4062	0.765938	36.1196	17.8985	0.751789	0.711167	0.780833	0.0268944	0.0405	0.0196667	25.1845	1.28329	3.56469	95.4081	79286.7	125527							21.7947	60.5408	28.4549	79.0413	0.320148	0.0682777	0.105	51	0.7817						0.585288	79.54
07.04.2014	PPCA1pro>RBRi	PPCA1pro>RBRi_minus-6	0.344	24.0722	0.759278	36.7332	16.5202	0.745415	0.708	0.786333	0.0286121	0.0391667	0.0201667	21.7059	1.10603	3.21521	93.879	74960.6	103613							22.5238	65.4762	29.6648	86.2348	0.226751	0.0703014	0.174	50.8	0.7937						0.536691	78.12
07.04.2014	PPCA1pro>RBRi	PPCA1pro>RBRi_minus-7																																		8.612	124.956	0.0789464	16.5631
07.04.2014	PPCA1pro>RBRi	PPCA1pro>RBRi_minus-8																																		9.34772	173.545	0.072916	19.5058
07.04.2014	PPCA1pro>RBRi	PPCA1pro>RBRi_minus-9																																		9.22042	171.066	0.0735926	21.2117
07.04.2014	PPCA1pro>RBRi	PPCA1pro>RBRi_plus-1																																		10.9877	134.918	0.0616709	15.1045
07.04.2014	PPCA1pro>RBRi	PPCA1pro>RBRi_plus-10	0.372	18.9637	0.810363	26.2479	14.2638	0.759446	0.7285	0.807167	0.0244386	0.0333333	0.019	23.7037	1.20783	3.24686	93.4007	72340	111053											0.245878				0.7763							87.72
07.04.2014	PPCA1pro>RBRi	PPCA1pro>RBRi_plus-11																				1818.79	508.233	197.5
07.04.2014	PPCA1pro>RBRi	PPCA1pro>RBRi_plus-12																				1809.88	502.966	194.866
07.04.2014	PPCA1pro>RBRi	PPCA1pro>RBRi_plus-13																				1767.1	495.066	197.5
07.04.2014	PPCA1pro>RBRi	PPCA1pro>RBRi_plus-14
07.04.2014	PPCA1pro>RBRi	PPCA1pro>RBRi_plus-15
27.05.2014	PPCA1pro>RBRi	PPCA1pro>RBRi_plus-16
27.05.2014	PPCA1pro>RBRi	PPCA1pro>RBRi_plus-17
07.04.2014	PPCA1pro>RBRi	PPCA1pro>RBRi_plus-18																							0.909
07.04.2014	PPCA1pro>RBRi	PPCA1pro>RBRi_plus-19																							0.883
07.04.2014	PPCA1pro>RBRi	PPCA1pro>RBRi_plus-2	0.378	21.7519	0.782481	30.6482	16.4357	0.754386	0.722333	0.794	0.0271966	0.0398333	0.0195	25.3791	1.2932	3.42117	95.2077	74950.1	121632							26.3505	69.7104	33.6756	89.0889	0.383119	0.074031	0.087	61.1	0.7678	0.674					0.571471	92.26
07.04.2014	PPCA1pro>RBRi	PPCA1pro>RBRi_plus-20																							0.861
07.04.2014	PPCA1pro>RBRi	PPCA1pro>RBRi_plus-21																							0.871
27.05.2014	PPCA1pro>RBRi	PPCA1pro>RBRi_plus-22																			365.299
27.05.2014	PPCA1pro>RBRi	PPCA1pro>RBRi_plus-23																			355.053
27.05.2014	PPCA1pro>RBRi	PPCA1pro>RBRi_plus-24																			351.285
27.05.2014	PPCA1pro>RBRi	PPCA1pro>RBRi_plus-25																			378.745
07.04.2014	PPCA1pro>RBRi	PPCA1pro>RBRi_plus-26
07.04.2014	PPCA1pro>RBRi	PPCA1pro>RBRi_plus-27
07.04.2014	PPCA1pro>RBRi	PPCA1pro>RBRi_plus-28
07.04.2014	PPCA1pro>RBRi	PPCA1pro>RBRi_plus-29
07.04.2014	PPCA1pro>RBRi	PPCA1pro>RBRi_plus-3	0.402	16.0841	0.839159	22.705	12.199	0.775103	0.72	0.812167	0.0237897	0.0298333	0.0193333	21.4499	1.09299	2.71888	91.0683	60115.9	83316							31.1021	77.3684	37.0634	92.1976	0.342687	0.0838963	0.092	63.7	0.7728						0.610461	90.66
27.05.2014	PPCA1pro>RBRi	PPCA1pro>RBRi_plus-30
27.05.2014	PPCA1pro>RBRi	PPCA1pro>RBRi_plus-31
27.05.2014	PPCA1pro>RBRi	PPCA1pro>RBRi_plus-32
27.05.2014	PPCA1pro>RBRi	PPCA1pro>RBRi_plus-33
07.04.2014	PPCA1pro>RBRi	PPCA1pro>RBRi_plus-34																		2.13
07.04.2014	PPCA1pro>RBRi	PPCA1pro>RBRi_plus-35																		2.426
07.04.2014	PPCA1pro>RBRi	PPCA1pro>RBRi_plus-36																		2.923
07.04.2014	PPCA1pro>RBRi	PPCA1pro>RBRi_plus-37																		2.973
27.05.2014	PPCA1pro>RBRi	PPCA1pro>RBRi_plus-38
27.05.2014	PPCA1pro>RBRi	PPCA1pro>RBRi_plus-39
07.04.2014	PPCA1pro>RBRi	PPCA1pro>RBRi_plus-4	0.384	19.1199	0.808801	26.2774	16.3873	0.739723	0.756	0.7155	0.0262621	0.037	0.0205	22.2521	1.13386	2.95277	93.0673	50061.4	92815							26.424	68.8125	32.6706	85.0796	0.310903	0.0763594	0.17	58	0.787						0.547117	87.73
27.05.2014	PPCA1pro>RBRi	PPCA1pro>RBRi_plus-40
07.04.2014	PPCA1pro>RBRi	PPCA1pro>RBRi_plus-5	0.384	13.8937	0.861063	18.4306	13.7134	0.768069	0.797667	0.722667	0.0265414	0.0391667	0.021	15.6603	0.797976	2.07806	88.8762	37591.5	86987							22.2717	57.9993	25.8654	67.3578	0.295264	0.0715052	0.159	51.2	0.7746						0.506885	85.73
07.04.2014	PPCA1pro>RBRi	PPCA1pro>RBRi_plus-6	0.373	17.5317	0.824683	20.5366	13.9501	0.748597	0.772333	0.733833	0.0272966	0.0346667	0.02	21.6055	1.10092	2.95152	92.693	54005.1	96716							22.1887	59.4872	26.9058	72.1335	0.366589	0.0634376	0.159	54.1	0.7841						0.547403	87.29
07.04.2014	PPCA1pro>RBRi	PPCA1pro>RBRi_plus-7																																		11.3534	187.304	0.0599009	18.3849
07.04.2014	PPCA1pro>RBRi	PPCA1pro>RBRi_plus-8																																		9.44906	175.075	0.0717522	21.5768
07.04.2014	PPCA1pro>RBRi	PPCA1pro>RBRi_plus-9																																		9.23486	166.163	0.0735623	20.1837
01.12.2013	RBCSpro:KRP1YG	RBCSpro:KRP1YG-1																				2299.45	310.733	155.366											0.581603	9.83547	211.63	0.0592484	23.3036
01.12.2013	RBCSpro:KRP1YG	RBCSpro:KRP1YG-10	0.448	20.4566	0.795434	26.1756	19.2411	0.75	0.7	0.786	0.0294015	0.0408333	0.0215	19.7717	1.00747	2.24883	96.4264	41081.6	81679							24.226	54.0759	30.4563	67.9829	0.400031	0.0727919	0.243	63	0.8						0.60037	94.98
01.12.2013	RBCSpro:KRP1YG	RBCSpro:KRP1YG-11	0.384	22.2644	0.777356	33.3383	19.0804	0.742111	0.680667	0.785333	0.0258106	0.037	0.0201667	23.028	1.1734	3.05574	96.1831	41640.7	87402							23.0624	60.0584	29.6678	77.2599	0.357814	0.0657433	0.305	56.5	0.796						0.603587	86.38
01.12.2013	RBCSpro:KRP1YG	RBCSpro:KRP1YG-12
01.12.2013	RBCSpro:KRP1YG	RBCSpro:KRP1YG-13
01.12.2013	RBCSpro:KRP1YG	RBCSpro:KRP1YG-14
01.12.2013	RBCSpro:KRP1YG	RBCSpro:KRP1YG-15
25.04.2014	RBCSpro:KRP1YG	RBCSpro:KRP1YG-16																							0.871
25.04.2014	RBCSpro:KRP1YG	RBCSpro:KRP1YG-17																							0.8648
25.04.2014	RBCSpro:KRP1YG	RBCSpro:KRP1YG-18																							0.865
25.04.2014	RBCSpro:KRP1YG	RBCSpro:KRP1YG-19																							0.8856
01.12.2013	RBCSpro:KRP1YG	RBCSpro:KRP1YG-2																				2892.45	284.399	129.033												9.18654	194.152	0.0636701	20.6666
17.12.2013	RBCSpro:KRP1YG	RBCSpro:KRP1YG-20																			374.502
17.12.2013	RBCSpro:KRP1YG	RBCSpro:KRP1YG-21																			351.08
17.12.2013	RBCSpro:KRP1YG	RBCSpro:KRP1YG-22																			350.596
17.12.2013	RBCSpro:KRP1YG	RBCSpro:KRP1YG-23																			350.361
25.04.2014	RBCSpro:KRP1YG	RBCSpro:KRP1YG-24
25.04.2014	RBCSpro:KRP1YG	RBCSpro:KRP1YG-25
25.04.2014	RBCSpro:KRP1YG	RBCSpro:KRP1YG-26
	RBCSpro:KRP1YG	RBCSpro:KRP1YG-27																		3.134
	RBCSpro:KRP1YG	RBCSpro:KRP1YG-28																		3.488
	RBCSpro:KRP1YG	RBCSpro:KRP1YG-29																		2.247												0.243
01.12.2013	RBCSpro:KRP1YG	RBCSpro:KRP1YG-3																		2.815		2098.47	452.933	144.833											0.930612	13.6615	189.249	0.0688417	21.1721
	RBCSpro:KRP1YG	RBCSpro:KRP1YG-30
01.12.2013	RBCSpro:KRP1YG	RBCSpro:KRP1YG-4																																	0.765019	11.8209	187.69	0.0650986	21.1266
01.12.2013	RBCSpro:KRP1YG	RBCSpro:KRP1YG-5	0.453	21.9412	0.780588	30.0451	19.2146	0.750818	0.703167	0.776667	0.0274205	0.0395	0.0205	25.7025	1.30968	2.89113	96.3266	52527.7	89907							23.1989	51.2116	29.7197	65.6064	0.363946	0.0675635	0.188	56.7	0.792						0.546153	92.95
01.12.2013	RBCSpro:KRP1YG	RBCSpro:KRP1YG-6	0.408	22.8834	0.771166	32.1883	19.7368	0.73958	0.697833	0.7735	0.0288144	0.0403333	0.0215	25.1754	1.28283	3.14418	95.6078	52106.3	79443							26.9349	66.0169	34.9275	85.6066	0.284473	0.0728582	0.19	65.2	0.794						0.589825	87.56
01.12.2013	RBCSpro:KRP1YG	RBCSpro:KRP1YG-7	0.453	26.1074	0.738926	35.9928	17.9761	0.721386	0.674333	0.754	0.0316167	0.048	0.0213333	23.9821	1.22202	2.69761	98.8962	20912.2	82873							23.9212	52.8061	32.3729	71.4633	0.376667	0.0694574	0.162	63.2	0.7976						0.629305	90.66
01.12.2013	RBCSpro:KRP1YG	RBCSpro:KRP1YG-8	0.401	22.9259	0.770741	27.0408	17.2776	0.744335	0.694833	0.767167	0.0276052	0.0325	0.022	25.2625	1.28726	3.21012	98.3976	46824.1	74646							25.7641	64.2495	33.4276	83.3607	0.334241	0.0744577	0.167	59	0.7795						0.567021	89.92
01.12.2013	RBCSpro:KRP1YG	RBCSpro:KRP1YG-9													0											19.9265				0.264312	0.0601356	0.097	48.4	0.791						0.578516	77.22
21.10.2013	re6	re6-1																				2008.98	360.766	229.1			#DIV/0!								0.199077	0.0500324	15.1076	0.902385
21.10.2013	re6	re6-10	0.348	27.5056	0.724944	32.301	26.492	0.730224	0.71	0.704333	0.037436	0.0411667	0.036	23.5024	1.19758	3.44131	95.8886	55659.7	34454							20.8953	60.0439	28.8233	82.8256	0.349121	0.0583705	0.112	46	0.784						0.479215
21.10.2013	re6	re6-11	0.399	30.9902	0.690098	35.0276	30.0189	0.697992	0.696833	0.672	0.039284	0.0435	0.0383333	25.4605	1.29735	3.25151	97.9149	26940.3	31165							18.4567	46.2574	26.7451	67.0302	0.303545	0.0580626	0.284	43.5	0.781						0.485935
21.10.2013	re6	re6-12	0.377	35.6351	0.643649	40.5002	31.6222	0.700805	0.687833	0.695333	0.040532	0.044	0.0355	28.0674	1.43019	3.7936	97.6341	38238.1	36210								0	0	0	0.381055				0.784
21.10.2013	re6	re6-13		31.2385	0.687615	30.5024	34.9595	0.695211	0.693667	0.682333	0.040608	0.0393333	0.041	24.9412	1.27089		97.4465	30090.6	34794								#DIV/0!	0
21.10.2013	re6	re6-14	0.368	31.8857	0.681143	39.618	24.3624	0.704228	0.678	0.7165	0.039752	0.0468333	0.0373333	24.5572	1.25132	3.40033	98.8566	31426	40876							18.5888	50.513	27.2906	74.1591	0.352055	0.0576562	0.208	46.5	0.772						0.498009
21.10.2013	re6	re6-15																									#DIV/0!
21.10.2013	re6	re6-16																									#DIV/0!
21.10.2013	re6	re6-17																									#DIV/0!
25.04.2014	re6	re6-18																							0.842		#DIV/0!
25.04.2014	re6	re6-19																							0.835		#DIV/0!
21.10.2013	re6	re6-2																				1796.64	339.7	200.133			#DIV/0!
25.04.2014	re6	re6-20																							0.7971		#DIV/0!
25.04.2014	re6	re6-21																							0.7901		#DIV/0!
17.12.2013	re6	re6-22																			227.493						#DIV/0!
17.12.2013	re6	re6-23																			260.603						#DIV/0!
17.12.2013	re6	re6-24																			265.028						#DIV/0!
17.12.2013	re6	re6-25																			282.959						#DIV/0!
17.06.2014	re6	re6-26																		2.537							#DIV/0!
17.06.2014	re6	re6-27																		1.961							#DIV/0!
17.06.2014	re6	re6-28																		2.968							#DIV/0!
17.06.2014	re6	re6-29																		2.102							#DIV/0!
21.10.2013	re6	re6-3																				1959.56	366.033	213.3			#DIV/0!								0.679333	0.0614654	17.8191	0.906531
25.04.2014	re6	re6-30																									#DIV/0!
25.04.2014	re6	re6-31																									#DIV/0!
25.04.2014	re6	re6-32																									#DIV/0!
21.10.2013	re6	re6-5																									#DIV/0!								1.15783	0.0628612	17.0275	0.879549
21.10.2013	re6	re6-6																									#DIV/0!								0.565548	0.0586463	16.1436	0.841183
21.10.2013	re6	re6-7	0.376	24.7496	0.752504	25.0856	24.3257	0.699984	0.7025	0.683	0.033152	0.0356667	0.03	24.2906	1.23774	3.29186	95.1574	53474.1	39716							18.118	48.1863	24.077	64.0346	0.338478	0.0567269	0.142	42.6	0.772						0.493381
21.10.2013	re6	re6-8	0.414	30.576	0.69424	35.3034	28.6912	0.688	0.67	0.661	0.03948	0.0431667	0.037	27.7763	1.41535	3.41873	97.0212	42128.6	29455							19.462	47.0096	28.0335	67.7138	0.358123	0.0589479	0.309	47.8	0.785						0.516915
21.10.2013	re6	re6-9	0.415	34.6913	0.653087	39.1068	33.4595	0.700398	0.654667	0.6925	0.040856	0.0426667	0.0395	28.6191	1.4583	3.51397	97.4216	34536	30449							20.5674	49.56	31.4925	75.8857	0.377382	0.0668099	0.14	53.6	0.7906						0.517384
23.04.2014	rer4	rer4-1																				2791.35	405.533	200.133			#DIV/0!								1.00897	14.2425	162.197	0.0716312	19.3291
18.11.2013	rer4	rer4-10	0.379	20.7908	0.792092	26.3689	16.3243	0.74895	0.8	0.691167	0.0276115	0.0388333	0.0215	26.6406	1.35748	3.58175	98.3754	45453.5	86550							25.4967	67.2735	32.189	84.9315	0.24395	0.06633	0.178	55.9	0.787						0.550386
18.11.2013	rer4	rer4-11	0.372	21.7073	0.782927	27.6467	18.33	0.769096	0.8305	0.709667	0.0245077	0.0326667	0.018	24.5823	1.2526	3.36721	96.1555	56373.3	140669							23.8416	64.0903	30.4518	81.8598	0.232815	0.0675931	0.097	56.2	0.7885						0.565148
18.11.2013	rer4	rer4-12	0.378	22.0376	0.779624	25.7352	18.9658	0.76258	0.8145	0.716833	0.0248945	0.031	0.0195	28.6491	1.45983	3.86197	98.1249	63510.2	113654							22.061	58.3625	28.297	74.8598	0.40154	0.0708544	0.102	56.1	0.793						0.568948
18.11.2013	rer4	rer4-13	0.393	23.3344	0.766656	31.0646	18.3025	0.759262	0.798833	0.714	0.0273115	0.037	0.0195	27.7883	1.41596	3.60296	98.1113	58697.2	102605							23.9801	61.0181	31.2789	79.59	0.323326	0.0736892	0.144	60.4	0.794						0.548617
18.11.2013	rer4	rer4-14																									#DIV/0!
18.11.2013	rer4	rer4-15																									#DIV/0!
18.11.2013	rer4	rer4-16																									#DIV/0!
18.11.2013	rer4	rer4-17																									#DIV/0!
18.11.2013	rer4	rer4-18																									#DIV/0!
23.04.2014	rer4	rer4-19																							0.8737		#DIV/0!
23.04.2014	rer4	rer4-2																				2154.13	445.033	173.8			#DIV/0!								0.65362	10.3727	167.148	0.0633247	18.6359
23.04.2014	rer4	rer4-20																							0.8863		#DIV/0!
23.04.2014	rer4	rer4-21																							0.891		#DIV/0!
23.04.2014	rer4	rer4-22																							0.886		#DIV/0!
17.12.2013	rer4	rer4-23																			366.506						#DIV/0!
17.12.2013	rer4	rer4-24																			353.349						#DIV/0!
17.12.2013	rer4	rer4-25																			370.406						#DIV/0!
17.12.2013	rer4	rer4-26																			371.056						#DIV/0!
17.06.2014	rer4	rer4-27																		2.797							#DIV/0!
17.06.2014	rer4	rer4-28																		3.65							#DIV/0!
17.06.2014	rer4	rer4-29																		3.479							#DIV/0!
23.04.2014	rer4	rer4-3																				2137.29	495.066	189.6			#DIV/0!								0.65362	8.95907	175.421	0.0732952	22.2873
17.06.2014	rer4	rer4-30																		4.134							#DIV/0!
23.04.2014	rer4	rer4-31																									#DIV/0!
23.04.2014	rer4	rer4-32																									#DIV/0!
23.04.2014	rer4	rer4-33																									#DIV/0!
23.04.2014	rer4	rer4-4																									#DIV/0!								1.39287	16.8113	175.567	0.083601	25.4037
18.11.2013	rer4	rer4-6	0.398	23.0528	0.769472	29.1924	20.7324	0.747562	0.780833	0.695167	0.0267462	0.0358333	0.0203333	31.6336	1.6119	4.05	97.7742	64313.1	104602							26.764	67.2463	34.7823	87.3927	0.283614	0.0679867	0.204	58.3	0.794						0.524768
18.11.2013	rer4	rer4-7	0.365	21.4703	0.785297	28.0809	17.7549	0.774762	0.846167	0.707667	0.0233038	0.0325	0.017	27.7114	1.41205	3.86862	91.1104	65919.7	158255							24.8646	68.1221	31.6626	86.7469	0.365374	0.0801671	0.088	68.2	0.793						0.590111
18.11.2013	rer4	rer4-8	0.343	24.5832	0.754168	33.3178	19.8448	0.745692	0.774	0.696	0.0272654	0.0363333	0.021	29.1304	1.48435	4.32756	98.1895	58841.8	93840							23.0589	67.227	30.5753	89.1407	0.32807	0.0690252	0.061	59.8	0.788						0.604372
18.11.2013	rer4	rer4-9	0.401	25.8791	0.741209	33.2396	19.8958	0.737177	0.768833	0.705333	0.0296385	0.0385	0.0215	30.7456	1.56666	3.90687	98.5947	63375.6	86338							26.1353	65.1752	35.2603	87.931	0.377809	0.0771033	0.126	67.6	0.798						0.60605
17.04.2014	strs1	strs1-1																				2570.78	318.633	173.8			#DIV/0!								0.629377	8.77632	166.898	0.0721047	20.5249
17.04.2014	strs1	strs1-10	0.365	22.4514	0.775486	31.9018	18.7967	0.732129	0.73	0.715	0.0285429	0.0363333	0.024	24.9372	1.27069	3.48133	96.6971	63965.1	64860								0		0	0.342243				0.785
17.04.2014	strs1	strs1-11																									#DIV/0!
17.04.2014	strs1	strs1-12																									#DIV/0!
17.04.2014	strs1	strs1-13																									#DIV/0!
17.04.2014	strs1	strs1-14																							0.871		#DIV/0!
17.04.2014	strs1	strs1-15																							0.878		#DIV/0!
17.04.2014	strs1	strs1-16																									#DIV/0!
17.04.2014	strs1	strs1-17																							0.883		#DIV/0!
27.05.2014	strs1	strs1-18																			351.232						#DIV/0!
27.05.2014	strs1	strs1-19																			327.949						#DIV/0!
17.04.2014	strs1	strs1-2																				1911.78	434.499	242.266			#DIV/0!									10.6207	187.005	0.0594102	20.561
27.05.2014	strs1	strs1-20																			377.781						#DIV/0!
27.05.2014	strs1	strs1-21																			358.053						#DIV/0!
17.04.2014	strs1	strs1-22																									#DIV/0!
17.04.2014	strs1	strs1-23																									#DIV/0!
17.04.2014	strs1	strs1-24																									#DIV/0!
17.04.2014	strs1	strs1-25																									#DIV/0!
27.05.2014	strs1	strs1-26																									#DIV/0!
27.05.2014	strs1	strs1-27																									#DIV/0!
27.05.2014	strs1	strs1-28																									#DIV/0!
27.05.2014	strs1	strs1-29																									#DIV/0!
17.04.2014	strs1	strs1-3																				2572.35	323.899	194.866			#DIV/0!								0.992398	16.5845	152.87	0.0601638	16.9205
17.04.2014	strs1	strs1-30																		2.336							#DIV/0!
17.04.2014	strs1	strs1-31																		3.314							#DIV/0!
17.04.2014	strs1	strs1-32																		2.639							#DIV/0!
17.04.2014	strs1	strs1-33																		2.076							#DIV/0!
27.05.2014	strs1	strs1-34																									#DIV/0!
27.05.2014	strs1	strs1-35																									#DIV/0!
27.05.2014	strs1	strs1-36																									#DIV/0!
17.04.2014	strs1	strs1-4																									#DIV/0!									9.31964	178.885	0.067813	21.3419
17.04.2014	strs1	strs1-5	0.358	14.7197	0.852803	18.5222	13.6568	0.745643	0.709167	0.749	0.0208647	0.0253333	0.0203333	16.4257	0.836979	2.33793	89.9435	81628	55772							23.188	64.771	27.1903	75.9506	0.35476	0.08372	0.139	59.6	0.7819						0.525794
17.04.2014	strs1	strs1-6	0.396	24.1191	0.758809	28.1023	20.9711	0.75505	0.741833	0.750833	0.0293643	0.0355	0.0253333	30.0774	1.53261	3.87022	96.4364	93794.3	87514							25.6429	64.7549	33.7937	85.3376	0.345001	0.084523	0.291	70.6	0.795						0.610874
17.04.2014	strs1	strs1-7	0.357	19.4952	0.805048	27.0972	15.0541	0.745179	0.715167	0.760167	0.0218034	0.0261667	0.0205	23.8149	1.2135	3.39915	86.4933	94924.2	82153							29.7168	83.2402	36.913	103.398	0.294878	0.087643	0.147	64.5	0.7935						0.633484
17.04.2014	strs1	strs1-8	0.383	22.352	0.77648	33.086	19.1225	0.737474	0.689167	0.744667	0.0272866	0.0385	0.0233333	25.1313	1.28058	3.34354	95.8655	78856.9	58007							25.4281	66.3918	32.7479	85.5036	0.36079	0.0774307		64.2	0.793						0.606929
17.04.2014	strs1	strs1-9	0.352	20.5196	0.794804	21.8691	17.1949	0.729025	0.7095	0.742	0.02785	0.0343333	0.0231667	21.1896	1.07972	3.0674	94.3313	94834.8	72210							26.0618	74.0392	32.7902	93.1541	0.355437	0.0888103	0.283	75.3	0.795						0.589792
18.02.2014	WT	WT-1																				1838.66	497.699	123.766											0.608569	8.98116	149.847	0.0678797	19.3014
18.02.2014	WT	WT-10	0.345	25.1043	0.748957	37.5034	19.4513	0.745804	0.777	0.698833	0.027584	0.0403333	0.02	25.0518	1.27653	3.70008	97.4885	59552.6	114087									0		0.28337				0.795
18.02.2014	WT	WT-11
18.02.2014	WT	WT-12
18.02.2014	WT	WT-13
18.02.2014	WT	WT-14																							0.865
18.02.2014	WT	WT-15																							0.879
18.02.2014	WT	WT-16																							0.874
17.12.2013	WT	WT-17																			349.58
17.12.2013	WT	WT-18																			347.359
17.12.2013	WT	WT-19																			383.926
18.02.2014	WT	WT-2																				2731.74	389.733	134.3											0.436988	7.54169	176.358	0.0580259	19.277
17.12.2013	WT	WT-20																			358.445
27.05.2014	WT	WT-21																			338.557
27.05.2014	WT	WT-22																			338.342
27.05.2014	WT	WT-23																			341.829
27.05.2014	WT	WT-24																			341.183
27.05.2014	WT	WT-25
27.05.2014	WT	WT-26
27.05.2014	WT	WT-27
18.02.2014	WT	WT-28																		3.102
18.02.2014	WT	WT-29																		3.194
18.02.2014	WT	WT-3																				1961.71	479.266	150.1											0.671266	9.35276	120.348	0.0720194	16.0645
18.02.2014	WT	WT-30																		3.918
18.02.2014	WT	WT-31																		2.653
27.05.2014	WT	WT-32
27.05.2014	WT	WT-33
27.05.2014	WT	WT-34
18.02.2014	WT	WT-4																																	0.435315	7.20291	149.411	0.0605458	16.9269
18.02.2014	WT	WT-5	0.339	19.7818	0.802182	27.9125	18.0531	0.738504	0.760667	0.6985	0.028796	0.0441667	0.022	21.9221	1.11705	3.29513	94.8101	49678.3	88811							24.1265	71.1697	30.0761	88.7201	0.348196	0.0749368	0.252	62.4	0.7847						0.566189	91.39
18.02.2014	WT	WT-6	0.376	22.2104	0.777896	31.2702	17.2005	0.76082	0.786833	0.7095	0.0266039	0.0381667	0.0196667	21.0071	1.07043	2.84688	95.2836	66517.6	112704							21.3682	56.8303	27.4692	73.0565	0.300222	0.0648749		53.5	0.7941						0.521272	82.99
18.02.2014	WT	WT-7	0.342	24.8638	0.751362	35.8222	20.7717	0.755368	0.758667	0.742333	0.02846	0.041	0.0215	21.8015	1.11091	3.24826	96.6674	69281.4	96418							16.2774	47.5947	21.6638	63.3446	0.322244	0.0528024	0.102	43.9	0.7962						0.527065	78.23
18.02.2014	WT	WT-8	0.315	24.7277	0.752723	40.7645	18.5734	0.748884	0.780833	0.714667	0.028868	0.0458333	0.0206667	23.6736	1.2063	3.82952	97.1287	53759.6	116141							18.3288	58.1866	24.35	77.3015	0.311969	0.0594886	0.077	49.7	0.7916						0.656493	77.08
18.02.2014	WT	WT-9		21.3338	0.786662	30.2948	15.7804	0.761184	0.797	0.730833	0.027076	0.0375	0.0198333	24.7681	1.26207		88.7694	95834.8	104884							17.9232		22.7839		0.314002	0.0599284	0.087	48.5	0.7867						0.597186	77.44
